# Supplementary material for: The SQSTM1/p62 UBA domain regulates Ajuba localisation, degradation and NF-κB signalling function
Source: PLoS One. 2021 Nov 4;16(11):e0259556. doi: 10.1371/journal.pone.0259556 (PMC8568271; doi:10.1371/journal.pone.0259556)
Supplement: S1 Raw data — (XLSX) [file pone.0259556.s002.xlsx]

## Sheet: Figure 1
Ajuba 1		NFKB
FIREFLY	1	2	3	4
EV	33193	53543	43143	32273
EV_AJ	80432	56035	75950	89480
AJ_p62	90648	68703	71796	76161
AJ_p62 MUT	112356	100721	114440	115835
RENILLA	1	2	3	4
EV	3173	3356	2932	3353
EV_AJ	404	342	404	378
AJ_p62	1573	1442	1332	1542
AJ_p62 MUT	727	719	784	1128
	FF/REN
	1	2	3	4	AVERAGE	FOLD EV
EV	10.4611	15.9544	14.7145	9.62511	12.6888	1
EV_AJ	199.089	163.845	187.995	236.72	196.912	15.5186
AJ_p62	57.6275	47.6442	53.9009	49.3911	52.1409	4.10921
AJ_p62 MUT	154.547	140.085	145.969	102.691	135.823	10.7042
Ajuba 2
FIREFLY	1	2	3	4
EV	27968	67845	41701	60514
EV_AJ	41221	72428	49153	82434
AJ_p62	104540	130792	82304	87546
AJ_p62 MUT	53524	61339	42067	54486
RENILLA	1	2	3	4
EV	733	1367	954	1266
EV_AJ	113	203	142	227
AJ_p62	617	786	503	615
AJ_p62 MUT	199	184	181	191
	FF/REN
FF/Ren	1	2	3	4	AVERAGE
EV	38.1555	49.6306	43.7117	47.7994	44.8243	1
EV_AJ	364.788	356.788	346.148	363.145	357.717	7.98043
AJ_p62	169.433	166.402	163.626	142.351	160.453	3.5796
AJ_p62 MUT	268.965	333.364	232.414	285.267	280.003	6.24667
Ajuba 3
FIREFLY	1	2	3	4
EV	37793	31914	28246	36731
EV_AJ	244911	269954	256554	272892
AJ_p62	236654	224745	283094	292082
AJ_p62 MUT	130038	122725	98259	168620
RENILLA	1	2	3	4
EV	3160	2240	2172	2875
EV_AJ	2199	2264	2108	2692
AJ_p62	7265	7277	8946	7806
AJ_p62 MUT	1359	1399	982	1363
	FF/Ren
	1	2	3	4	AVERAGE	FOLD EV
EV	11.9598	14.2473	13.0046	12.776	12.9969	1
EV_AJ	111.374	119.238	121.705	101.371	113.422	8.72682
AJ_p62	32.5745	30.8843	31.6448	37.4176	33.1303	2.54909
AJ_p62 MUT	95.6865	87.7234	100.06	123.712	101.796	7.83228
		Replicates
	1	2	3	AVERAGE	SEM
EV	1	1	1	1	0
Ajuba	15.5186	7.98043	8.72682	10.742	2.39803
Ajuba + WT	4.10921	3.5796	2.54909	3.41263	0.458042
Ajuba + dUBA	10.7042	6.24667	7.83228	8.26104	1.30451

## Sheet: Figure 3
		EXP
	AJUBA	1	2	3
EV	NO RX	20283736	14401584	6401385
	MG132	23544137	19287129	2660441
	SS	29672262	9013250	3489525
WT	NO RX	42871760	22342878	16257615
	MG132	39338899	46780000	28609828
	SS	59417720	13021772	8504415
DUBA	NO RX	35360470	17298021	18857575
	MG132	33463325	27696735	24096238
	SS	48399234	13264131	15557094
		EXP
	TUBULIN	1	2	3
EV	NO RX	9532898	10436720	5878431
	MG132	8712053	12452600	5147505
	SS	11878665	19409919	7265115
WT	NO RX	9004528	12285798	5668848
	MG132	7350686	7896564	5887134
	SS	9494350	12570902	8061353
DUBA	NO RX	4800550	5860308	9290050
	MG132	3207258	4366458	6749756
	SS	5484228	8204376	12380112
	AJUBA/TUB
					AVERAGE
EV	NO RX	2.12776	1.3799	1.08896	1.53221
	MG132	2.70248	1.54884	0.516841	1.58939
	SS	2.49795	0.464363	0.480312	1.14754
WT	NO RX	4.76113	1.81859	2.86789	3.1492
	MG132	5.35173	5.9241	4.85972	5.37852
	SS	6.25822	1.03587	1.05496	2.78302
DUBA	NO RX	7.36592	2.95173	2.02987	4.11584
	MG132	10.4336	6.34307	3.56994	6.78221
	SS	8.82517	1.61671	1.25662	3.8995
		CFEV			AVERAGE	SEM
EV	NO RX	1	1	1	1	0
	MG132	1.2701	1.12244	0.474618	0.955719	0.194211
	SS	1.17398	0.33652	0.441074	0.650524	0.0923156
WT	NO RX	2.23763	1.31792	2.6336	2.06305	0.380916
	MG132	2.51519	4.29315	4.46271	3.75702	0.21268
	SS	2.94122	0.750684	0.968777	1.55356	0.239693
DUBA	NO RX	3.46182	2.13909	1.86404	2.48832	0.180637
	MG132	4.90357	4.59677	3.2783	4.25955	0.395456
	SS	4.14763	1.17162	1.15396	2.15774	0.331688

## Sheet: Figure 4
							ASSAY 2		AJUBA					ASSAY 3							Assay 4							Assay 5
								CEB	NEB	NEB*	MEB	PEB			CEB	NEB	NEB*	MEB	PEB			CEB	NEB	NEB*	MEB	PEB			CEB	NEB	NEB*	MEB	PEB
							EV	171516829	10029384	5274896	6096370	46227360		EV	7451744	5281390	3271616	1836945	6128499		EV	2769633	10351920	5316192	6089280	46659968		EV	7451744	5281390	3271616	1836945	6128499
							WT	12911965	6139872	3057600	4830006	12785017		WT	4130144	2421930	1834464	1160643	9844590		WT	1443267	6161508	3242042	4890912	12805065		WT	4130144	2421930	1834464	1160643	9844590
							DUBA	11661456	4600380	4272682	4215626	9049170		DUBA	8471712	2363796	1420960	2234100	6390540		DUBA	2337466	4692191	4337532	4183744	8785692		DUBA	8471712	2363796	1420960	2234100	6390540
									TUBULIN							TUBULIN						TUBULIN							TUBULIN
								CEB							CEB						EV	24283980						EV	3044262
							EV	24283980						EV	3096852						WT	19431780						WT	4516560
							WT	19430850						WT	4540539						DUBA	19482973						DUBA	4821012
							DUBA	19482973						DUBA	5055883
									ajuba/tub							ajuba/tub							ajuba/tub							ajuba/tub
								CEB	NEB	NEB*	MEB	PEB			CEB	NEB	NEB*	MEB	PEB			CEB	NEB	NEB*	MEB	PEB			CEB	NEB	NEB*	MEB	PEB
							EV	6.48086	0.378966	0.199315	0.230355	1.74673		EV	1.22866	0.870805	0.53943	0.302879	1.01048		EV	0.114052	0.426286	0.218918	0.250753	1.92143		EV	2.4478	1.73487	1.07468	0.603412	2.01313
							WT	0.560891	0.266714	0.132821	0.209814	0.555376		WT	0.565855	0.331819	0.251333	0.159015	1.34877		WT	0.0742735	0.317084	0.166842	0.251697	0.658975		WT	0.914445	0.536233	0.406164	0.256975	2.17967
							DUBA	0.537527	0.212051	0.196946	0.194316	0.417115		DUBA	0.917568	0.256022	0.153904	0.241974	0.692157		DUBA	0.119975	0.240835	0.222632	0.214738	0.450942		DUBA	1.75725	0.490311	0.294743	0.463409	1.32556
									ajuba/tub							ajuba/tub
								CEB	NEB	NEB*	MEB	PEB			CEB	NEB	NEB*	MEB	PEB			CEB	NEB	NEB*	MEB	PEB			CEB	NEB	NEB*	MEB	PEB
							EV	1	1	1	1	1		EV	1	1	1	1	1		EV	1	1	1	1	1		EV	1	1	1	1	1
							WT	0.0865456	0.703793	0.666387	0.910827	0.317952		WT	0.460548	0.381049	0.465923	0.525013	1.33478		WT	0.651226	0.743829	0.762123	1.00376	0.342961		WT	0.373578	0.309092	0.377938	0.42587	1.08272
							DUBA	0.0829406	0.559552	0.988116	0.843552	0.238798		DUBA	0.746805	0.294006	0.285308	0.798915	0.68498		DUBA	0.950632	0.564962	1.01697	0.856375	0.234691		DUBA	1.39297	0.282622	0.274261	0.767981	0.658457
		CEB
	1	2	3	4	AVERAGE	SEM			EV	WT	DUBA
EV	1	1	1	1	1	0		CEB	1	0.392974	0.793338	0	0.11745	0.272509
WT	0.0865456	0.460548	0.651226	0.373578	0.392974	0.11745		NEB	1	0.534441	0.425286	0	0.110618	0.0791225
DUBA	0.0829406	0.746805	0.950632	1.39297	0.793338	0.272509		NEB*	1	0.568093	0.641163	0	0.0884622	0.208737
								MEB	1	0.716368	0.816706	0	0.141838	0.0203818
		NEB						PEB	1	0.769605	0.454231	0	0.258761	0.125686
	1	2	3	4	AVERAGE	SEM
EV	1	1	1	1	1	0
WT	0.703793	0.381049	0.743829	0.309092	0.534441	0.110618
DUBA	0.559552	0.294006	0.564962	0.282622	0.425286	0.0791225
		NEB*
	1	2	3	4	AVERAGE	SEM
EV	1	1	1	1	1	0
WT	0.666387	0.465923	0.762123	0.377938	0.568093	0.0884622
DUBA	0.988116	0.285308	1.01697	0.274261	0.641163	0.208737
		MEB
	1	2	3	4	AVERAGE	SEM
EV	1	1	1	1	1	0
WT	0.910827	0.525013	1.00376	0.42587	0.716368	0.141838
DUBA	0.843552	0.798915	0.856375	0.767981	0.816706	0.0203818
		PEB
	1	2	3	4	AVERAGE	SEM
EV	1	1	1	1	1	0
WT	0.317952	1.33478	0.342961	1.08272	0.769605	0.258761
DUBA	0.238798	0.68498	0.234691	0.658457	0.454231	0.125686
